# Supplementary material for: Activation mechanism of the insulin receptor revealed by cryo-EM structure of the fully liganded receptor–ligand complex
Source: eLife. 2019 Aug 22;8:e48630. doi: 10.7554/eLife.48630 (PMC6721835; doi:10.7554/eLife.48630)
Supplement: Source data 1. [file elife-48630-data1.xlsx]

## Sheet: Fig. 2
Fig. 2C
	R14E	P495A	D496K	F497A	R498E	K703A	D707A	F714A	WT	D1120A
	0.68032	8.16358	1.08613	2.49888	2.01175	4.19205	2.29914	3.42503	11.3471	0.0723122
	2.47524	8.97121	0.922046	3.54907	2.22765	5.65558	2.8145	2.01915	11.6248	0.101207
	2.5821	6.10333	0.885213	2.77088	2.61117	4.06467	3.15809	1.51958	11.7925	0.0411364
									6.86425
									8.31425
									6.75368
									6.29541
									5.68223
									6.11374
									10.0505
									10.6297
									7.11142
									7.1803
									7.8696
Fig. 2F
	K649E	K652E	WT	D1120A
	3.88704	10.2707	10.9186	0.0650993
	3.9502	9.25709	8.01149	0.0723122
	5.33308	7.06919	7.16375	0.101207
	2.29353	6.29133	7.11142	0.0411364
		6.9452	7.1803	0.0213238
		5.57834	7.8696
		6.57927	7.07408

## Sheet: Fig. 3
Fig. 3E
Y477A	R479E	K484E	R488E	P536A	P537A	L552A	R554E	WT	D1120A
4.78924	4.4971	2.81053	4.95387	4.93171	4.44602	2.28822	3.90225	11.3471	0.0723122
3.58781	2.89924	3.7203	5.78933	6.23264	8.55862	3.3064	3.92059	11.6248	0.101207
3.22042	4.51695	2.91411	3.57843	4.23409	5.26433	3.57981	4.19857	11.7925	0.0411364
					3.6514			6.86425
					4.56412			8.31425
								6.75368
								6.29541
								5.68223
								6.11374
								10.0505
								10.6297
								7.11142
								7.1803
								7.8696
Fig. 3F
Insulin (nM)	WT									Site 1 mutant			Site2 mutant			Site 1/2 mutant
0	0.181977	0.103731	0.136438	0.127447	0.0953123	0.158966	0.158966	0.102086	0.0932348	0.100994	0.109901	0.0879319	0.118946	0.0910106	0.127126	0.0496881	0.090971	0.0448312
1	0.267579	0.185259	0.150598	0.293346	0.137033	0.195994	0.195994	0.178582	0.133094	0.12823	0.109143	0.0982468	0.163259	0.10732	0.101606	0.0866941	0.0708468	0.0626492
2	0.245218	0.187406	0.18775	0.377303		0.255071	0.255071	0.206993	0.237076	0.136533	0.123031	0.0887354	0.22364	0.173029	0.136259	0.0485799	0.0747029	0.0704024
4	0.281104	0.205988	0.18224	0.389007	0.24891	0.529712	0.529712	0.362396	0.366581	0.231157	0.163326	0.106289	0.215887	0.212123	0.181252	0.0767066	0.078735	0.0679207
6	0.321878	0.284661	0.200746	0.445261		0.453552	0.453552	0.31453	0.443821	0.17047	0.226726	0.118699	0.255549	0.199642	0.170052	0.0751519	0.0811054	0.0933874
8	0.367916	0.307	0.280206	0.544508		0.414576	0.414576	0.315605	0.418469	0.136572	0.14999	0.0992466	0.241909	0.256507	0.161072	0.122047	0.115833	0.0854873
10	0.442917	0.37472	0.377748	0.440217	0.331128	0.705908	0.705908	0.769178	0.448826	0.103569	0.139302	0.0918603	0.286085	0.299718	0.180606	0.0779143	0.0765854	0.0756172
20	0.628762	0.562968	0.606709	0.769794	0.548172	0.795773	0.795773	0.654338	0.570639	0.168574	0.115448	0.132269	0.387383	0.42799	0.253277	0.0902575	0.104259	0.122368
40	0.723959	0.77491	0.585573	1.017	0.740534	0.848045	0.848045	0.90994	0.886788	0.206189	0.162518	0.114541	0.491027	0.535022	0.267429	0.0858208	0.0842541	0.0572664
60	0.885911	1.00343	0.77857	0.859086	0.717198	1.23366	1.23366	1.27515	0.940561	0.236885	0.126835	0.139296	0.625622	0.620854	0.465267	0.104396	0.0997815	0.0697237
80	1	1	1	1	1	1	1	1	1	0.232506	0.153914	0.125108	0.636497	0.778366	0.590084	0.0981903	0.100028	0.101401
Fig. 3G
Insulin (nM)	WT						Site 1 mutant						Site 2 mutant						Site 1/2 mutant
0.01	16.0238	18.7539	12.8236	-9.38479	14.3062	1.18485	8.13244	9.14011	8.25298	-3.17608	8.05289	-5.67837	9.73916	10.7746	13.9434	14.792	18.5032	1.94904	6.1135	15.5718	10.3033	16.5325	24.1792	1.71761
0.1				23.9309	29.3887	10.525				15.3392	21.1381	2.79398										9.57283	19.3301	-0.445977
1				14.2725	31.8644	9.80666				9.78376	24.9241	9.57765										7.8058	11.6858	2.40225
2	15.4923	11.0265	15.1379										6.90058	8.72668	4.84186				2.99528	5.26132	4.10178
5	34.4017	20.5571	29.0596	48.8332	67.7258	63.5613	1.95265	7.7166	8.19392	2.9567	23.5018	21.4539	21.1067	9.21484	19.8062	4.44771	14.6654	6.74509	10.1502	14.6582	11.4158	1.84779	4.79967	11.1205
10	35.5323	37.6344	35.9505	50.3375	72.8244	64.5352	-1.42833	5.8893	2.93621		10.5853	10.3768	24.3527	11.2712	9.5885	4.05959	15.8008	12.6959	3.41473		-1.2861	-9.20761	3.48705	2.88679
20	78.1255	83.8062	96.8577	56.7692	72.875	80.9713	4.25124	8.21802	8.48199	2.25037	15.7333	13.3938	36.065	23.791	9.23533							-3.87276	10.7746	8.78935
40	95.2353	102.07	99.278										35.2225	38.0743	20.8271
80	100	98.515	91.4336				8.21802	8.48199	4.33923				29.9142	40.7803	38.172
Fig. 3H
Insulin	WT			site 1			site 2
800 pM	1	1	1	0	0.377642	0.0357396	0	0.199941	0

## Sheet: Fig. 4
Fig. 4F
R345A	E697A	E695A	WT	D1120A
3.06973	2.58741	11.5242	11.3471	0.0723122
3.21463	3.59301	12.2225	11.6248	0.101207
1.41339	3.19848	8.0968	11.7925	0.0411364
2.0897	4.48233	7.43013	6.86425	0.017806
1.92242	3.96169	6.44441	8.31425	0.0362208
			6.75368
			6.29541
			5.68223
			6.11374
			10.0505
			10.6297
			7.57187
			7.75016

## Sheet: Fig1. Supplement 1
Figure 1. Supplement 1
Insulin nM	WT												Site 2
0	-0.0210907	0.00576369	-0.0004883	0.0019326	0.00012577	0.00335279	0.0143561	0.0204348	0.0122402	0.014787	0.0172898	0	-0.0314489	-0.0034822	-0.0037842	-0.0070057	-0.0018866	-0.0045946	0.0111421	0.0073913	0.0168591	0.010373	0.00972552	0.00336629
0.03	0.0088606	0.00768492	0.0141602	0.0134074	0.00779776	0.0124177	0.02057	0.0178261	0.0138568	0.0320018	0.0196672	0.0382916	0.00049919	0.00084054	0.00268555	-0.0020534	0.00704314	0.00335279	0.0124277	0.0143478	-0.0078522	0.0132421	0.00561919	-0.0027351
0.1	0.00935979	0.0196926	0.0112305	0.0112332	0.0167275	0.00447038	0.0362117	0.0186957	0.0441109	0.0291326	0.0389021	0.0416579	0.00861101	0.0115274	0.00756836	0.0057978	0.00591121	-0.0026077	0.0192843	0.00956522	0.0311778	0.0163319	0.0257186	0.0366085
0.3	0.0177212	0.0211335	0.0125732	0.0150984	0.0118224	0.00794735	0.0580673	0.0615217	0.0683603	0.0690797	0.056408	0.0622765	0.0131037	0.0128482	0.00109863	0.00567701	-0.0007546	-0.0026077	0.0347118	0.0341304	0.030254	0.033326	0.0200994	0.0191458
1	0.12305	0.188881	0.088501	0.0933688	0.091435	0.10257	0.126848	0.100435	0.115012	0.112779	0.0979036	0.117189	0.0174716	0.0260567	0.026123	0.0217418	0.0270406	0.031541	0.0503535	0.0508696	0.043418	0.0467888	0.0481954	0.0473385
3	0.116935	0.118636	0.120728	0.125377	0.121746	0.12753	0.213413	0.208696	0.230716	0.241669	0.220013	0.212918	0.0525396	0.0449087	0.0507812	0.0510931	0.0521947	0.0489259	0.122991	0.108696	0.116397	0.108144	0.110655	0.103093
10	0.27106	0.247959	0.269531	0.258727	0.272922	0.263256	0.387401	0.351739	0.390069	0.402339	0.35617	0.376183	0.0718832	0.0815322	0.0841064	0.0765793	0.0820023	0.085434	0.181701	0.185217	0.20485	0.174354	0.189972	0.192089
30	0.408336	0.415826	0.426758	0.437976	0.456546	0.431144	0.578744	0.563696	0.624249	0.647539	0.578777	0.576268	0.117434	0.130644	0.112549	0.118734	0.122123	0.121073	0.269981	0.283043	0.301386	0.322887	0.289821	0.259626
100	0.602646	0.610951	0.611694	0.620002	0.661175	0.644356	0.752303	0.713043	0.784988	0.772898	0.774152	0.740164	0.18133	0.1872	0.190552	0.173692	0.188781	0.191978	0.392758	0.373478	0.407159	0.423085	0.414523	0.392805
300	0.799451	0.771494	0.785034	0.738012	0.758269	0.772259	0.807799	0.832391	0.849885	0.866255	0.839637	0.827477	0.247098	0.24976	0.255371	0.254379	0.249151	0.241028	0.471823	0.474783	0.527252	0.499669	0.477847	0.472333
1000	0.977037	0.939721	0.957886	0.963522	0.97057	0.942506	0.924148	0.93913	0.956813	0.959612	0.958072	0.953082	0.308998	0.29623	0.341553	0.300278	0.308137	0.32224	0.634026	0.653478	0.694919	0.687045	0.618543	0.617505
3000	1	1	1	1	1	1	1	1	1	1	1	1	0.410208	0.389649	0.397949	0.411644	0.427871	0.411772	0.558174	0.512391	0.556813	0.534761	0.537713	0.529981

## Sheet: Fig3. Supplement 2
Figure 3. Supplement 2C
	WT			SITE 2
1:10	0.896073	1.03181	1	0.337654	0.309885	0.313652
	WT			SITE 2
1:50	0.889044	1	1.14773	0.2963	0.483545	0.486743
	WT			SITE 2
2:200	1	1.06715	1.15148	0.351787	0.4777	0.503135

## Sheet: Fig3. Supplement 3
Figure3. Supplement 3B
	WT	Site1	Site2	Site1/2	Y477A	R479E	K484E	R488E	P536A	P537A	L552A	R554E
	2.6679	1.56266	2.902	2.19796	3.58197	3.19771	1.68984	2.40871	2.26736	2.69532	2.5853	1.91959
	2.28428	1.40892	2.07037	1.86547	3.55649	2.98806	1.83187	2.03299	1.36683	2.44616	3.10818	3.44612
	1.94827	1.35191	1.74903	1.1113	2.9116	2.73546	2.30842	2.02424	2.09021	2.95826	3.24104	3.30235
	3.04882	1.98371	1.62458	1.43745	1.64749	3.93773	2.75579	1.41011	3.79523	3.08363	2.99271	2.49103
	3.18243	2.66363	2.79461	1.06949	2.52794	1.8003	2.39598	2.46127	4.07836	3.19316	2.94963	2.9227
	3.39657	1.5432	1.98443	1.6986	1.98262	2.24808	4.14025	1.39761	1.67541	2.68837	2.47522	3.61737
	2.61105	2.04926	1.71181	1.27126	2.34487	2.81535	2.21834	3.89754	2.60409	2.68066	1.76761	2.08702
	2.4601	2.8846	2.14093	1.22121	4.18297	2.62177	2.52634	3.70397	1.81298	2.10352	2.26299	1.80414
	2.8944	1.51424	0.91488	2.38149	1.81179	3.79745	2.31308	1.46132	1.9572	2.45711	4.42774	3.12004
	2.12909	2.41968	1.88028	2.13471	2.55631	2.39751	3.34954	2.13352	1.66238	3.54336	2.74993	2.09379
	3.75011	1.43383	3.7223	4.02131	1.65171	3.14591	2.48722	2.40843	2.83472	3.31717	1.91381	4.84056
	2.98599	2.49012	2.09707	1.86176	2.10372	2.26224	1.73838	4.00783	2.56719	3.15575	3.94141	2.11295
	1.66079	1.04141	1.81146	1.87934	1.25397	2.50661	3.21367	1.99017	2.58276	3.29521	2.98165	5.66121
	1.4976	2.95383	2.44482	1.98721	1.76288	1.85627	3.10426	3.00671	4.04768	5.67601	2.61858	1.92424
	1.77949	1.97007	2.80442	3.41671	2.58939	2.16755	3.23826	3.37803	2.41852	3.43771	3.13644	2.53732
	3.4917	1.30999	3.13937	2.31301	2.51436	1.63184	2.73919	2.89905	2.27633	2.97757	3.68044	4.40379
	2.61944	3.02178	1.45179	6.03899	4.92512	3.83338	2.05673	4.43784	2.9303	2.82663	4.79815	4.5722
	2.72917	2.09623	1.68257	3.81151	3.99236	3.97732	2.61292	1.54639	8.02187	1.75591	2.96879	2.80415
	2.09623	3.97088	1.35416	4.15937	1.8543	2.15617	2.67631	2.37233	2.39663	2.14917	3.78004	2.55531
	2.02142	1.33706	1.89879	3.16413	3.23071	1.84477	2.68812	8.573	1.85961	1.80039	3.85028	4.2294
	2.65269	4.73992	1.62779	1.54328	2.06246	2.62911	1.80581	2.52026	2.31006	1.89695	3.50625	2.84935
	3.18761	1.73424	4.54345		3.75863	2.75269	2.39703		2.32784	3.47423	4.53246	2.98324
		1.77961	2.13829			2.80947	2.22929		3.27869	1.67314	3.48327	2.06187
		1.37088	1.47173				2.42045		1.69515	2.20795	2.75129	2.47052
		1.09596	1.83013				2.63286		2.95785	4.67067	3.59133	4.36657
		1.48634	3.2619								4.89841	4.52929
		2.84296	5.34449								2.09006
			1.79635
			1.5659
